# Supplementary material for: Upconversion amplification through dielectric superlensing modulation
Source: Nat Commun. 2019 Mar 27;10:1391. doi: 10.1038/s41467-019-09345-0 (PMC6437158; doi:10.1038/s41467-019-09345-0)
Supplement: Supplementary file 7 — Source Data [file 41467_2019_9345_MOESM7_ESM.xlsx]

## Sheet: Summary
		Normalized current									Membrane potential (mV)
		Beads	No beads	Beads	No beads	Beads	No beads	N. C				Beads	No beads	Beads	No beads	Beads	No beads	N. C
		IR 3A	IR 3A	IR 5A	IR 5A	IR 7A	IR 7A	IR 7A			Blue 5%	IR 3A	IR 3A	IR 5A	IR 5A	IR 7A	IR 7A	IR 7A
		0.0996654	0.00259126	0.14492	0.0170122	0.163585	0.0347003	0.00705329			31.6	4.9	1.2	6.3	2.5	12.8	4.1	0.6
		0.0477353	0.0190616	0.0703819	0.0293255	0.0972469	0.0509531	0.0169014			34	4.9	1.5	8.2	3.2	15.3	6.1	2.3
		0.0668824	0.0205327	0.0891766	0.0281632	0.160734	0.043424	0.00274725			17.6	2.6	0.6	3.9	3.7	6.2	5	-0.9
		0.0430244	0.0127538	0.0680165	0.0182197	0.0862069	0.0242061	-0.00164054			27.8	3.8	2.1	5.2	3.1	11.4	6.4	0.3
		0.0822653	0.0166068	0.12459	0.0280521	0.153204	0.0399461	0.00876011			20.3	3.1	1.2	5.7	2.4	9.8	3.4	-0.3
		0.0211392	0.00255447	0.0422783	0.00616078	0.0733999	0.0204358				18.6	3.7	2.1	4.9	3.1	6.2	4.6
		0.044808	0.00767133	0.0566619	0.0167064	0.077762	0.0248892				22.3	2.9	0.6	4.3	1.8	6.3	2.6
											22.3	4.3	1.1	7	2.7	12.8	3.8
	Ave	0.0579314	0.0116817	0.0851465	0.02052	0.11602	0.0340792	0.0067643			25.8	4.2		7.9		14.2
	n	7	7	7	7	7	7	5			29.9	3.6		6.9		12.6
	SEM	0.0100783	0.0028462	0.0140623	0.00320347	0.0155577	0.00429545	0.00311132				3.8		6.1		9.3
			495.916		414.944		340.441	19.8488		Ave	25.02	3.8	1.3	6.03636	2.8125	10.6273	4.5	0.4
										n	10	11	8	11	8	11	8	5
										SEM	1.79331	0.226033	0.205287	0.421959	0.207397	0.994996	0.460977	0.54037
Non parametric Mann-whitney		3A		5A		7A						3A		5A		7A
Beads vs No beads		0.000582751		0.000582751		0.000582751						2.64613e-05		2.64613e-05		0.000158768
